# Supplementary material for: Single nucleotide polymorphisms in the MYLKP1 pseudogene are associated with increased colon cancer risk in African Americans
Source: PLoS One. 2018 Aug 30;13(8):e0200916. doi: 10.1371/journal.pone.0200916 (PMC6116948; doi:10.1371/journal.pone.0200916)
Supplement: S1 Dataset — (ZIP) [file pone.0200916.s002.zip]

Archive with 4 entries (4 files):
- PONE-D-18-11613R1_FTC_SI_Data/MLCK_black.covar
- PONE-D-18-11613R1_FTC_SI_Data/mlck_black.ped
- PONE-D-18-11613R1_FTC_SI_Data/MLCK_whitecovar.txt
- PONE-D-18-11613R1_FTC_SI_Data/MLCKp_all.map
