# Supplementary material for: Single nucleotide polymorphisms in the MYLKP1 pseudogene are associated with increased colon cancer risk in African Americans
Source: PLoS One. 2018 Aug 30;13(8):e0200916. doi: 10.1371/journal.pone.0200916 (PMC6116948; doi:10.1371/journal.pone.0200916)
Supplement: S1 Dataset — (ZIP) [file pone.0200916.s002.zip › PONE-D-18-11613R1_FTC_SI_Data/MLCK_black.covar]

Fam_ID	SAMPLE_ID	waf	age	Sex	Affection
1	1	0.628	58	2	2
4	4	0.894	51	2	2
5	5	0.703	61	1	2
7	9	0.981	60	1	2
11	14	0.858	69	2	2
13	16	0.787	38	1	2
15	18	0.822	47	2	2
16	19	0.799	77	2	2
17	20	0.629	61	2	2
19	22	0.869	50	1	2
25	28	0.011	78	1	2
27	30	0.955	88	2	2
28	31	0.861	60	1	2
29	32	0.387	61	1	2
30	33	0.875	71	2	2
31	34	0.816	59	2	2
32	35	0.91	45	2	2
36	39	0.73	58	1	2
39	42	0.95	50	1	2
40	44	0.574	56	2	2
43	47	0.686	54	2	2
45	49	0.851	59	2	2
47	51	0.917	57	2	2
50	54	0.897	78	2	2
51	55	0.614	72	2	2
52	57	0.886	79	2	2
54	59	0.945	55	2	2
55	60	0.813	68	2	2
57	62	0.016	35	1	2
59	64	0.826	53	1	2
61	66	0.831	48	2	2
62	68	0.717	67	2	2
67	75	0.953	68	2	2
69	77	0.496	69	2	2
74	84	0.882	77	2	2
76	86	0.754	74	1	2
77	88	0.574	73	2	2
78	89	0.577	79	2	2
80	102	0.799	52	1	2
83	107	0.988	79	1	2
84	108	0.966	68	2	2
85	112	0.918	83	1	2
86	113	0.985	39	2	2
87	115	0.809	77	1	2
88	119	0.991	74	2	2
90	124	0.979	66	1	2
96	132	0.979	77	1	2
97	133	0.433	73	2	2
99	136	0.979	75	1	2
102	141	0.747	80	1	2
107	147	0.982	58	2	2
108	148	0.993	65	2	2
109	149	0.868	69	2	2
113	153	0.917	79	2	2
114	154	0.79	73	2	2
116	159	0.933	68	1	2
117	160	0.878	85	2	2
121	166	0.812	55	1	2
124	172	0.773	73	2	2
125	173	0.861	66	2	2
129	181	0.837	81	1	2
130	183	0.932	39	1	2
131	185	0.736	34	1	2
133	190	0.908	92	2	2
135	199	0.996	77	1	2
136	200	0.864	65	2	2
139	203	0.835	47	2	2
142	207	0.942	34	1	2
143	208	0.958	80	2	2
146	211	0.838	87	2	2
148	213	0.797	76	2	2
149	214	0.906	79	2	2
150	215	0.52	68	2	2
151	216	0.801	45	2	2
152	217	0.876	71	1	2
153	219	0.891	60	1	2
157	236	0.894	75	2	2
159	239	0.494	86	2	2
163	246	0.7	74	2	2
164	247	0.978	60	1	2
165	249	0.623	68	2	2
166	251	0.739	76	1	2
167	252	0.903	84	1	2
168	253	0.963	83	2	2
169	254	0.669	78	1	2
173	258	0.785	82	2	2
174	259	0.868	64	1	2
175	260	0.886	72	1	2
177	262	0.815	76	2	2
179	264	0.94	55	2	2
180	265	0.457	67	2	2
182	270	0.943	63	1	2
185	275	0.462	70	2	2
186	276	0.681	53	1	2
187	277	0.802	69	1	2
188	278	0.69	80	1	2
191	281	0.872	79	1	2
193	284	0.664	50	1	2
196	287	0.977	78	2	2
200	293	0.598	78	1	2
205	307	0.987	44	2	2
206	311	0.928	67	2	2
209	315	0.858	68	2	2
212	321	0.842	60	2	2
213	325	0.773	72	1	2
214	330	0.671	76	1	2
215	334	0.835	63	2	2
216	336	0.006	55	1	2
217	337	0.884	42	1	2
218	341	0.839	74	1	2
219	342	0.878	54	2	2
220	346	0.968	65	1	2
221	348	0.65	66	2	2
223	351	0.902	65	1	2
224	354	0.954	49	1	2
225	356	0.67	65	1	2
227	359	0.877	53	2	2
228	360	0.708	85	2	2
229	362	0.878	53	2	2
230	363	0.01	73	2	2
232	365	0.982	72	1	2
235	371	0.921	45	1	2
240	378	0.99	76	1	2
241	379	0.962	67	2	2
242	380	0.96	50	1	2
243	383	0.761	88	1	2
244	384	0.857	73	2	2
246	386	0.894	83	2	2
248	388	0.86	59	1	2
249	394	0.382	75	2	2
252	398	0.37	56	2	2
253	400	0.948	70	1	2
255	405	0.902	81	1	2
257	411	0.6	82	2	2
259	416	0.991	65	1	2
261	419	0.795	53	2	2
263	423	0.969	70	1	2
264	424	0.882	72	2	2
266	426	0.818	67	1	2
268	429	0.907	68	1	2
269	430	0.815	70	2	2
271	432	0.815	89	2	2
272	439	0.915	72	1	2
274	441	0.53	52	1	2
275	442	0.826	62	2	2
276	443	0.532	78	2	2
285	464	0.613	78	1	2
287	467	0.624	74	1	2
289	473	0.83	80	1	2
290	474	0.813	78	2	2
293	481	0.922	80	1	2
295	486	0.853	73	2	2
298	491	0.866	58	2	2
299	495	0.874	83	1	2
303	506	0.76	70	2	2
305	508	0.904	72	1	2
306	511	0.649	79	1	2
307	512	0.99	61	2	2
308	515	0.762	57	1	2
309	516	0.892	66	2	2
310	517	0.754	60	2	2
313	522	0.864	45	2	2
314	523	0.833	76	1	2
319	532	0.989	44	2	2
321	535	0.923	72	2	2
325	555	0.608	84	2	2
328	558	0.701	78	2	2
329	559	0.818	53	2	2
331	562	0.993	65	2	2
334	568	0.95	53	2	2
335	570	0.022	67	1	2
336	571	0.746	82	2	2
337	573	0.734	75	2	2
338	576	0.895	56	1	2
339	577	0.973	69	1	2
340	578	0.969	74	2	2
341	579	0.975	75	1	2
345	583	0.748	51	2	2
353	596	0.663	63	2	2
354	598	0.848	61	2	2
356	603	0.771	60	1	2
357	606	0.927	71	2	2
360	611	0.991	66	1	2
362	614	0.769	88	2	2
366	625	0.862	73	2	2
367	626	0.947	84	1	2
368	627	0.974	58	1	2
370	630	0.873	82	1	2
373	633	0.858	71	2	2
374	634	0.677	59	2	2
377	637	0.957	76	2	2
379	639	0.502	73	2	2
384	648	0.689	53	2	2
387	657	0.992	52	1	2
389	659	0.787	63	2	2
390	660	0.824	42	2	2
395	668	0.622	82	1	2
400	680	0.818	81	2	2
405	690	0.844	89	1	2
410	697	0.679	52	2	2
412	705	0.825	71	1	2
414	709	0.884	77	2	2
415	711	0.875	89	1	2
417	713	0.867	51	2	2
420	717	0.612	79	1	2
422	719	0.625	50	1	2
424	724	0.517	82	1	2
427	728	0.892	71	2	2
428	730	0.9	77	2	2
432	740	0.749	71	2	2
434	742	0.79	65	1	2
439	751	0.789	68	1	2
440	754	0.956	57	2	2
441	756	0.965	75	2	2
442	758	0.947	69	2	2
444	760	0.779	75	2	2
447	766	0.93	75	1	2
449	770	0.883	43	2	2
451	773	0.712	67	2	2
454	778	0.834	47	1	2
457	781	0.584	79	1	2
459	784	0.816	66	2	2
462	788	0.616	65	1	2
464	790	0.746	55	2	2
465	793	0.925	64	1	2
467	796	0.833	84	2	2
468	797	0.976	73	1	2
469	799	0.453	72	2	2
470	801	0.962	72	2	2
471	802	0.971	54	2	2
474	805	0.973	68	1	2
475	807	0.802	79	2	2
478	811	0.955	56	2	2
480	814	0.61	76	2	2
481	815	0.785	76	2	2
482	816	0.643	72	1	2
484	820	0.71	52	1	2
485	821	0.647	88	2	2
486	824	0.948	42	2	2
497	844	0.923	65	2	2
499	846	0.841	83	2	2
501	849	0.744	91	2	2
502	850	0.807	74	2	2
505	859	0.862	62	1	2
506	861	0.857	64	1	2
508	863	0.952	66	2	2
510	868	0.97	82	1	2
512	872	0.652	64	1	2
513	873	0.83	52	2	2
515	875	0.906	37	2	2
518	882	0.708	58	1	2
520	885	0.768	69	1	2
522	889	0.969	76	1	2
524	893	0.94	64	2	2
525	894	0.604	-9	2	2
528	899	0.53	62	2	2
530	903	0.934	83	2	2
532	908	0.533	76	2	2
535	912	0.916	47	1	2
536	919	0.718	44	1	2
540	924	0.916	94	2	2
541	926	0.727	70	2	2
542	927	0.879	71	1	2
546	936	0.99	83	2	2
550	945	0.57	66	1	2
552	947	0.876	72	2	2
553	950	0.059	75	1	2
554	952	0.641	65	1	2
555	955	0.674	80	1	2
556	957	0.804	75	2	2
561	965	0.93	69	2	2
567	975	0.765	73	1	2
568	980	0.771	84	1	2
572	987	0.005	66	1	2
578	1000	0.898	75	2	2
579	1001	0.976	66	1	2
580	1002	0.988	44	2	2
581	1003	0.695	32	2	2
582	1004	0.796	54	1	2
583	1005	0.675	58	1	2
584	1006	0.684	65	1	2
585	1007	0.929	75	1	2
586	1008	0.922	84	1	2
587	1009	0.824	65	2	2
588	1010	0.978	67	2	2
589	1011	0.928	69	1	2
590	1012	0.68	83	2	2
591	1013	0.971	58	1	2
592	1014	0.954	69	1	2
593	1015	0.971	83	2	2
594	1016	0.987	79	2	2
595	1017	0.841	77	2	2
596	1018	0.828	43	2	2
597	1019	0.944	77	2	2
598	1020	0.897	58	2	2
599	1021	0.971	79	2	2
600	1022	0.794	82	2	2
601	1023	0.929	63	1	2
602	1024	0.544	74	2	2
603	1025	0.962	68	2	2
604	1026	0.933	49	2	2
605	1027	0.733	73	1	2
606	1028	0.924	64	1	2
607	1029	0.857	76	1	2
608	1030	0.96	71	1	2
609	1031	0.799	57	1	2
610	1032	0.697	70	1	2
611	1033	0.922	49	2	2
612	1034	0.873	63	2	2
613	1035	0.911	63	1	2
614	1036	0.949	70	1	2
615	1037	0.701	54	1	2
616	1038	0.935	61	2	2
617	1039	0.994	70	1	2
618	1040	0.956	80	2	2
619	1041	0.908	41	1	2
620	1042	0.964	63	2	2
621	1043	0.97	65	2	2
622	1044	0.736	53	1	2
623	1045	0.751	91	2	2
624	1046	0.994	68	2	2
625	1047	0.946	67	2	2
626	1049	0.988	57	2	2
627	1050	0.991	53	2	2
628	1051	0.848	45	2	2
629	1052	0.856	93	2	2
630	1053	0.893	68	2	2
631	1054	0.991	70	2	2
632	1055	0.989	71	1	2
633	1056	0.803	78	1	2
634	1057	0.858	58	1	2
635	1058	0.995	74	1	2
636	1059	0.994	69	2	2
637	1061	0.983	65	2	2
638	1062	0.89	49	1	2
639	1063	0.918	59	2	2
640	1064	0.828	88	2	2
641	1065	0.911	46	2	2
642	1066	0.649	70	2	2
643	1067	0.997	79	1	2
644	1069	0.786	79	2	2
645	1071	0.959	53	2	2
646	1072	0.949	70	2	2
647	1073	0.932	58	1	2
648	1075	0.522	75	1	2
649	1076	0.677	78	2	2
650	1077	0.859	80	2	2
651	1078	0.49	60	1	2
652	1079	-9	62	2	2
653	1080	0.701	64	2	2
654	1082	0.956	70	1	2
655	1083	0.892	62	2	2
656	1084	0.571	72	2	2
657	1085	0.039	56	2	2
658	1086	0.533	73	2	2
659	1087	0.479	69	2	2
660	1088	0.87	59	1	2
661	1089	0.665	66	1	2
662	1091	0.99	51	2	2
663	1093	0.962	67	1	2
664	1094	0.825	56	2	2
665	1095	0.904	83	1	2
670	1102	0.653	80	2	2
671	1105	-9	81	1	2
672	1110	0.725	66	2	2
673	1111	0.474	81	2	2
674	1112	0.889	84	2	2
675	1114	0.823	80	2	2
676	1117	0.724	62	1	2
678	1120	0.995	91	1	2
679	1122	0.739	74	2	2
682	1125	0.959	49	2	2
683	1126	0.533	72	2	2
684	1127	0.254	77	2	2
685	1128	0.997	89	2	2
686	1129	0.951	61	2	2
688	1131	0.769	60	2	2
689	1133	0.977	37	1	2
690	1135	0.987	79	2	2
693	1139	0.941	74	2	2
694	1145	0.931	79	2	2
696	1148	0.684	81	1	2
698	1152	0.979	75	2	2
700	1154	0.864	73	1	2
703	1160	0.983	52	2	2
705	1162	0.665	50	1	2
708	1166	0.995	56	1	2
713	1178	0.977	76	1	2
714	1180	0.782	75	1	2
715	1183	0.532	65	1	2
717	1186	0.775	64	1	2
719	1188	0.996	35	2	2
721	1192	0.989	51	1	2
725	1196	0.001	81	1	2
730	1205	0.743	73	2	2
732	1207	0.825	73	1	2
734	1211	0.672	61	2	2
740	1221	0.982	73	1	2
745	1237	0.952	58	1	2
746	1240	0.984	54	2	2
877	673189	0.99	56	2	1
878	687428	0.981	81	2	1
879	788213	0.856	80	1	1
880	799377	0.815	74	2	1
881	842447	0.962	53	2	1
882	907996	0.884	77	1	1
883	951222	0.956	77	2	1
884	985914	0.93	68	2	1
885	1005491	0.995	72	2	1
886	1023224	0.993	68	2	1
887	1048965	0.97	70	2	1
888	1054889	0.988	55	1	1
889	1127532	0.981	76	2	1
890	1137339	0.822	77	2	1
891	1138337	0.924	75	2	1
892	1150950	0.464	50	2	1
893	1165864	0.987	51	1	1
894	1176957	0.44	63	1	1
895	1222671	0.634	59	2	1
896	1283217	0.663	54	2	1
897	1380198	0.984	51	2	1
898	1396172	0.963	66	1	1
899	1412778	0.989	64	2	1
900	1470616	0.859	52	1	1
901	1484546	0.981	61	2	1
902	1509020	0.773	53	2	1
903	1515588	0.818	53	2	1
904	1515865	0.996	54	2	1
905	1602506	0.717	45	2	1
906	1612186	0.67	53	1	1
907	1648962	0.965	51	2	1
908	1649695	0.903	58	2	1
909	1666114	0.994	51	2	1
910	1672084	0.836	61	2	1
911	1726783	0.808	52	1	1
912	1779301	0.86	55	2	1
913	1814899	0.595	61	2	1
914	1839841	0.98	62	2	1
915	1853602	0.932	61	1	1
916	1952291	0.986	56	2	1
917	1967806	0.866	74	2	1
918	1975780	0.768	57	2	1
919	1998634	0.986	52	2	1
920	2036157	0.63	57	2	1
921	2039682	0.745	56	1	1
922	2042308	0.994	64	2	1
923	2070496	0.764	77	2	1
924	2108035	0.98	82	2	1
925	2121122	0.735	-9	2	1
926	2160062	0.99	53	1	1
927	2167650	0.765	50	2	1
928	2174461	0.994	54	2	1
929	2181591	0.965	51	2	1
930	2217125	0.799	75	2	1
931	2236102	0.767	51	2	1
932	2252698	0.986	63	1	1
933	2265036	0.988	65	2	1
934	2269260	0.832	76	1	1
935	2282185	0.952	52	1	1
936	2293045	0.972	52	2	1
937	2301460	0.981	61	2	1
938	2309766	0.941	54	2	1
939	2313330	0.747	49	1	1
940	2330402	0.859	66	2	1
941	2361171	0.933	54	2	1
942	2362478	0.952	76	2	1
943	2386235	0.655	52	1	1
944	2392947	0.73	53	1	1
945	2404871	0.382	59	2	1
946	2460684	0.758	72	2	1
947	2476911	0.754	79	2	1
948	2501633	0.856	50	2	1
949	2502194	0.874	51	2	1
950	2507156	0.892	66	2	1
951	2554035	0.738	51	2	1
952	2554113	0.898	57	2	1
953	2595198	0.994	50	1	1
954	2595923	0.972	68	1	1
955	2632994	0.771	55	2	1
956	2644207	0.924	81	2	1
957	2644883	0.954	63	1	1
958	2736799	0.839	68	2	1
959	2739822	0.955	51	2	1
960	2750277	0.643	65	2	1
961	2769623	0.583	61	2	1
962	2823446	0.927	41	2	1
963	2825898	0.922	63	2	1
964	2861928	0.696	52	2	1
965	2890807	0.986	66	2	1
966	3014727	0.911	63	1	1
967	3032222	0.995	60	1	1
968	3033464	0.766	51	2	1
969	3036927	0.925	66	2	1
970	M1	0.847	58	2	1
974	M112	0.913	83	1	1
976	M117	0.768	77	1	1
977	M119	0.896	74	2	1
979	M123	0.837	43	1	1
980	M124	0.706	66	1	1
983	M130	0.68	47	1	1
984	M132	0.791	77	1	1
985	M133	0.804	73	2	1
988	M136	0.843	75	1	1
989	M14	0.929	69	2	1
991	M141	0.68	80	1	1
995	M147	0.908	58	2	1
996	M148	0.66	65	2	1
997	M149	0.745	69	2	1
1002	M153	0.946	79	2	1
1003	M154	0.827	73	2	1
1008	M166	0.987	55	1	1
1012	M172	0.794	73	2	1
1013	M173	0.988	66	2	1
1014	M174	0.989	50	1	1
1015	M175	0.724	73	2	1
1017	M18	0.894	47	2	1
1019	M182	0.533	81	1	1
1020	M183	0.811	39	1	1
1021	M185	0.935	34	1	1
1023	M199	0.984	77	1	1
1027	M203	0.926	47	2	1
1028	M205	0.949	56	2	1
1030	M207	0.678	34	1	1
1031	M208	0.978	80	2	1
1035	M211	0.88	87	2	1
1037	M213	0.933	76	2	1
1038	M214	0.929	79	2	1
1039	M215	0.986	68	2	1
1040	M216	0.945	45	2	1
1045	M223	0.961	64	1	1
1046	M225	0.679	59	1	1
1047	M227	0.819	78	1	1
1049	M230	0.969	49	1	1
1051	M236	0.752	75	2	1
1053	M239	0.988	86	2	1
1056	M243	0.735	84	2	1
1058	M246	0.882	74	2	1
1059	M247	0.705	60	1	1
1060	M249	0.814	68	2	1
1061	M251	0.88	76	1	1
1062	M252	0.931	84	1	1
1063	M253	0.912	83	2	1
1066	M259	0.981	64	1	1
1067	M260	0.855	72	1	1
1069	M262	0.865	76	2	1
1070	M264	0.874	55	2	1
1071	M265	0.964	67	2	1
1073	M268	0.988	57	1	1
1074	M269	0.787	51	2	1
1075	M270	0.953	63	1	1
1077	M274	0.701	80	1	1
1078	M278	0.828	80	1	1
1087	M30	0.731	88	2	1
1088	M321	0.976	60	2	1
1090	M323	0.941	86	1	1
1091	M326	0.992	62	1	1
1093	M33	0.983	71	2	1
1094	M330	0.679	76	1	1
1096	M334	0.969	63	2	1
1098	M337	0.984	42	1	1
1099	M34	0.88	59	2	1
1100	M341	0.749	74	1	1
1101	M342	0.967	54	2	1
1102	M35	0.009	45	2	1
1103	M354	0.96	49	1	1
1104	M356	0.965	65	1	1
1106	M359	0.842	53	2	1
1107	M360	0.98	85	2	1
1108	M362	0.672	53	2	1
1109	M363	0.968	73	2	1
1111	M365	0.939	72	1	1
1114	M368	0.99	54	2	1
1115	M370	0.982	79	2	1
1120	M378	0.79	76	1	1
1121	M379	0.903	67	2	1
1122	M380	0.6	50	1	1
1124	M384	0.898	73	2	1
1126	M386	0.75	83	2	1
1128	M388	0.816	59	1	1
1129	M394	0.965	75	2	1
1132	M398	0.985	56	2	1
1133	M4	0.95	51	2	1
1134	M400	0.984	70	1	1
1139	M416	0.9	65	1	1
1140	M419	0.666	53	2	1
1141	M42	0.533	50	1	1
1143	M423	0.961	70	1	1
1145	M426	0.989	67	1	1
1147	M429	0.911	68	1	1
1148	M432	0.466	89	2	1
1149	M439	0.985	72	1	1
1150	M44	0.712	56	2	1
1152	M441	0.916	52	1	1
1153	M442	0.988	62	2	1
1154	M444	0.853	78	2	1
1165	M464	0.675	78	1	1
1167	M467	0.973	74	1	1
1168	M47	0.895	54	2	1
1169	M474	0.798	78	2	1
1171	M481	0.796	80	1	1
1174	M49	0.853	59	2	1
1175	M5	0.981	61	1	1
1177	M508	0.691	72	1	1
1178	M509	0.893	49	2	1
1179	M51	0.862	57	2	1
1180	M511	0.718	79	1	1
1181	M512	0.852	61	2	1
1182	M515	0.761	57	1	1
1183	M516	0.944	66	2	1
1184	M517	0.8	60	2	1
1187	M522	0.766	45	2	1
1188	M523	0.894	76	1	1
1191	M532	0.954	44	2	1
1193	M535	0.784	72	2	1
1195	M537	0.78	55	1	1
1196	M54	0.69	78	2	1
1197	M540	0.421	53	2	1
1198	M541	0.537	60	2	1
1199	M544	0.808	49	2	1
1202	M558	0.905	78	2	1
1203	M559	0.993	53	2	1
1205	M562	0.984	65	2	1
1209	M568	0.63	53	2	1
1210	M57	0.817	79	2	1
1211	M570	0.858	67	1	1
1212	M571	0.451	82	2	1
1213	M576	0.875	56	1	1
1214	M577	0.83	69	1	1
1215	M579	0.978	75	1	1
1219	M583	0.804	51	2	1
1224	M59	0.866	55	2	1
1228	M598	0.601	61	2	1
1229	M60	0.973	68	2	1
1231	M603	0.904	60	1	1
1232	M606	0.857	71	2	1
1235	M611	0.959	66	1	1
1236	M614	0.802	88	2	1
1237	M62	0.904	35	1	1
1242	M625	0.817	73	2	1
1243	M626	0.988	84	1	1
1244	M627	0.987	58	1	1
1248	M633	0.852	71	2	1
1249	M634	0.77	59	2	1
1252	M637	0.792	76	2	1
1254	M64	0.776	53	1	1
1257	M648	0.852	53	2	1
1259	M656	0.951	78	2	1
1260	M657	0.752	52	1	1
1262	M659	0.653	63	2	1
1263	M660	0.93	42	2	1
1267	M68	0.867	67	2	1
1269	M705	0.691	71	1	1
1272	M710	0.844	86	2	1
1274	M715	0.957	72	2	1
1278	M728	0.614	71	2	1
1283	M740	0.639	71	2	1
1289	M75	0.984	68	2	1
1290	M751	0.981	68	1	1
1292	M754	0.682	57	2	1
1293	M756	0.762	75	2	1
1294	M760	0.966	75	2	1
1295	M761	0.807	60	2	1
1298	M766	0.886	75	1	1
1300	M77	0.833	69	2	1
1301	M770	0.83	43	2	1
1303	M773	0.885	67	2	1
1310	M784	0.984	66	2	1
1313	M788	0.819	65	1	1
1315	M790	0.986	55	2	1
1316	M792	0.869	73	2	1
1317	M793	0.769	64	1	1
1319	M797	0.81	73	1	1
1322	M84	0.94	77	2	1
1323	M861	0.579	64	1	1
1325	M863	0.873	66	2	1
1327	M867	0.989	82	2	1
1329	M873	0.975	52	2	1
1331	M88	0.845	73	2	1
1332	M882	0.946	58	1	1
1335	M885	0.722	69	1	1
1337	M889	0.975	76	1	1
1339	M893	0.974	64	2	1
1341	M899	0.978	62	2	1
1342	M9	0.721	60	1	1
1345	M901	0.883	78	2	1
1346	M903	0.617	83	2	1
1347	M912	0.795	47	1	1
1348	M919	0.973	44	1	1
1352	M924	0.988	94	2	1
1353	M926	0.698	70	2	1
1354	M927	0.838	71	1	1
1358	M936	0.884	83	2	1
1360	M945	0.944	66	1	1
1362	M947	0.991	72	2	1
1363	M952	0.716	65	1	1
1364	M953	0.833	36	2	1
1370	M975	0.748	73	1	1
1371	M980	0.963	84	1	1
1373	M987	0.767	66	1	1
1375	M991	0.978	36	1	1
1376	M994	0.784	67	2	1
1379	M998	0.552	65	1	1
