# Supplementary material for: Single nucleotide polymorphisms in the MYLKP1 pseudogene are associated with increased colon cancer risk in African Americans
Source: PLoS One. 2018 Aug 30;13(8):e0200916. doi: 10.1371/journal.pone.0200916 (PMC6116948; doi:10.1371/journal.pone.0200916)
Supplement: S1 Dataset — (ZIP) [file pone.0200916.s002.zip › PONE-D-18-11613R1_FTC_SI_Data/MLCK_whitecovar.txt]

FID	IID	waf	age	sex	Affection
2	2	0.005	58	2	2
3	3	0.439	49	1	2
6	6	0.038	62	1	2
8	10	0.017	76	1	2
9	11	0.105	75	2	2
18	21	0.005	68	2	2
21	24	0.01	67	1	2
24	27	0.004	75	2	2
33	36	0.016	51	1	2
34	37	0.014	69	2	2
41	45	0.344	69	2	2
42	46	0.003	54	1	2
44	48	0.01	77	2	2
46	50	0.271	73	1	2
48	52	0.009	58	1	2
49	53	0.009	69	1	2
53	58	0.005	60	1	2
56	61	0.008	61	2	2
60	65	0.006	49	1	2
63	69	0.008	60	1	2
64	70	0.01	76	1	2
65	71	0.031	79	1	2
66	72	0.199	63	2	2
68	76	0.987	70	2	2
70	78	0.087	59	1	2
71	80	0.005	77	2	2
72	81	0.005	93	2	2
73	83	0.05	64	1	2
75	85	0.013	41	2	2
81	103	0.021	67	2	2
82	105	0.007	66	1	2
89	120	0.039	77	1	2
91	125	0.004	41	1	2
92	126	0.011	49	2	2
93	127	0.02	85	1	2
94	128	0.009	77	1	2
95	129	0.008	44	1	2
98	134	0.005	60	1	2
100	139	0.006	51	2	2
101	140	0.022	83	2	2
103	143	0.007	59	1	2
104	144	0.025	55	2	2
105	145	0.033	59	1	2
106	146	0.013	61	2	2
110	150	0.009	72	1	2
111	151	0.031	48	2	2
112	152	0.015	33	1	2
115	157	0.006	62	2	2
118	161	0.009	78	1	2
119	162	0.035	59	1	2
120	163	0.007	67	1	2
122	168	0.004	81	1	2
123	171	0.005	57	2	2
126	176	0.031	67	2	2
127	178	0.024	67	1	2
128	179	0.018	69	2	2
132	187	0.006	62	2	2
134	197	0.006	56	1	2
137	201	0.004	73	2	2
138	202	0.076	79	2	2
140	204	0.005	69	1	2
141	206	0.014	81	2	2
144	209	0.004	73	1	2
145	210	0.013	55	1	2
147	212	0.098	74	1	2
154	220	0.026	73	1	2
155	222	0.927	68	2	2
156	229	0.018	68	1	2
158	238	0.006	59	2	2
160	240	0.017	75	2	2
161	242	0.007	75	2	2
162	244	0.045	86	2	2
170	255	0.005	73	2	2
171	256	0.007	47	1	2
172	257	0.004	77	2	2
176	261	0.005	61	1	2
178	263	0.005	50	1	2
181	267	0.064	76	2	2
183	272	0.076	44	2	2
184	273	0.011	67	1	2
189	279	0.009	65	1	2
190	280	0.013	43	2	2
192	283	0.005	61	1	2
194	285	0.006	77	1	2
195	286	0.881	68	1	2
197	288	0.02	72	1	2
198	290	0.007	85	2	2
199	291	0.006	65	1	2
201	294	0.007	72	1	2
202	296	0.006	52	2	2
203	302	0.017	35	2	2
204	306	0.005	73	1	2
207	312	0.033	65	2	2
208	313	0.005	80	2	2
210	316	0.004	78	2	2
211	320	0.004	73	2	2
222	350	0.005	70	2	2
226	357	0.009	65	2	2
231	364	0.01	59	2	2
233	366	0.003	54	1	2
234	367	0.021	64	1	2
236	373	0.004	53	1	2
237	374	0.852	60	2	2
238	376	0.021	56	1	2
239	377	0.005	57	1	2
245	385	0.008	75	1	2
247	387	0.007	72	1	2
250	395	0.039	75	1	2
251	397	0.748	73	1	2
254	402	0.01	54	1	2
256	407	0.187	67	2	2
258	412	0.007	65	2	2
260	418	0.011	78	1	2
262	422	0.006	52	2	2
265	425	0.018	66	1	2
267	428	0.01	43	1	2
270	431	0.01	94	2	2
273	440	0.015	79	1	2
277	447	0.029	67	2	2
278	448	0.006	61	2	2
279	451	0.009	72	2	2
280	454	0.012	64	1	2
281	455	0.004	72	2	2
282	457	0.02	56	1	2
283	461	0.075	54	1	2
284	462	0.006	62	2	2
286	466	0.015	54	2	2
288	469	0.011	82	2	2
291	476	0.004	59	1	2
292	480	0.043	66	2	2
294	482	0.008	61	2	2
296	488	0.019	64	1	2
297	489	0.015	49	2	2
300	498	0.006	60	1	2
301	501	0.01	63	1	2
302	505	0.005	67	1	2
304	507	0.004	89	1	2
311	518	0.019	82	1	2
312	520	0.017	54	1	2
315	525	0.014	50	2	2
316	527	0.005	76	1	2
317	529	0.028	79	1	2
318	531	0.016	63	1	2
320	534	0.013	79	2	2
322	536	0.005	62	1	2
323	550	0.006	57	2	2
324	551	0.006	65	1	2
326	556	0.012	61	1	2
327	557	0.076	70	1	2
330	561	0.016	78	1	2
332	563	0.031	55	2	2
333	566	0.013	77	2	2
342	580	0.025	61	2	2
343	581	0.062	46	2	2
344	582	0.356	65	1	2
346	584	0.024	46	2	2
347	585	0.005	75	2	2
348	588	0.005	67	1	2
349	589	0.1	68	1	2
350	592	0.176	52	1	2
351	593	0.092	74	1	2
352	594	0.017	71	2	2
355	602	0.017	77	2	2
358	608	0.02	91	1	2
359	610	0.079	88	1	2
361	612	0.026	59	1	2
363	621	0.338	64	2	2
364	622	0.005	93	2	2
365	624	0.035	62	2	2
369	628	0.011	57	2	2
371	631	0.017	49	1	2
372	632	0.017	51	1	2
375	635	0.041	59	2	2
376	636	0.107	63	2	2
378	638	0.204	53	2	2
380	640	0.021	81	1	2
381	643	0.007	59	1	2
382	644	0.035	74	1	2
383	646	0.023	66	2	2
385	649	0.006	47	2	2
386	654	0.007	92	1	2
388	658	0.013	60	2	2
391	662	0.038	60	1	2
392	663	0.004	48	1	2
393	664	0.005	66	1	2
394	667	0.007	76	2	2
396	670	0.015	68	2	2
397	671	0.005	82	1	2
398	673	0.065	46	1	2
399	677	0.011	66	1	2
401	684	0.017	60	1	2
402	686	0.009	81	2	2
403	688	0.021	58	1	2
404	689	0.016	54	1	2
406	691	0.005	58	1	2
407	693	0.005	87	1	2
408	695	0.031	75	2	2
409	696	0.249	76	1	2
411	699	0.007	67	1	2
413	707	0.023	25	1	2
416	712	0.005	56	1	2
418	714	0.009	77	1	2
419	716	0.005	63	2	2
421	718	0.008	74	1	2
423	723	0.004	59	1	2
425	726	0.011	79	1	2
426	727	0.004	64	1	2
429	731	0.019	51	2	2
430	734	0.004	82	2	2
431	739	0.018	77	2	2
433	741	0.007	74	2	2
435	744	0.005	57	1	2
436	745	0.005	36	2	2
437	746	0.061	51	1	2
438	747	0.003	64	2	2
443	759	0.144	36	2	2
445	764	0.021	59	2	2
446	765	0.016	57	1	2
448	767	0.008	76	1	2
450	771	0.011	59	1	2
452	774	0.025	74	1	2
453	777	0.006	70	2	2
455	779	0.008	74	1	2
456	780	0.005	77	1	2
458	783	0.06	66	1	2
460	786	0.004	59	1	2
461	787	0.1	80	1	2
463	789	0.006	54	2	2
466	794	0.007	60	1	2
472	803	0.005	73	1	2
473	804	0.356	70	1	2
476	808	0.022	47	2	2
477	809	0.035	63	1	2
479	813	0.126	58	2	2
483	817	0.004	81	1	2
487	825	0.016	49	2	2
488	828	0.006	76	1	2
489	831	0.05	72	2	2
490	834	0.014	29	2	2
491	835	0.008	66	1	2
492	836	0.013	79	2	2
493	838	0.028	58	1	2
494	841	0.076	50	2	2
495	842	0.096	82	2	2
496	843	0.031	82	2	2
498	845	0.03	69	2	2
500	847	0.068	71	2	2
503	853	0.078	48	2	2
504	855	0.009	58	2	2
507	862	0.003	57	2	2
509	865	0.016	55	2	2
511	869	0.006	67	2	2
514	874	0.294	74	2	2
516	877	0.004	73	1	2
517	879	0.02	86	1	2
519	884	0.004	87	2	2
521	888	0.014	79	2	2
523	892	0.129	49	1	2
526	896	0.078	-9	2	2
527	898	0.015	75	2	2
529	900	0.005	53	2	2
531	904	0.046	67	1	2
533	909	0.139	59	2	2
534	911	0.253	73	1	2
537	921	0.028	72	1	2
538	922	0.051	82	1	2
539	923	0.012	50	1	2
543	928	0.027	65	2	2
544	929	0.027	65	2	2
545	930	0.062	31	2	2
547	939	0.009	52	1	2
548	943	0.29	76	1	2
549	944	0.005	42	1	2
551	946	0.017	81	2	2
557	958	0.025	77	2	2
558	960	0.031	56	1	2
559	961	0.008	66	1	2
560	962	0.05	63	1	2
562	966	0.008	75	1	2
563	967	0.018	78	2	2
564	970	0.025	65	1	2
565	971	0.039	71	1	2
566	973	0.007	74	2	2
569	981	0.074	82	2	2
570	983	0.147	50	1	2
571	984	0.184	42	1	2
573	988	0.069	70	2	2
574	989	0.02	66	1	2
575	990	0.052	53	1	2
576	995	0.005	70	1	2
577	996	0.013	58	1	2
666	1096	0.003	74	2	2
667	1097	0.02	72	2	2
669	1101	0.002	57	2	2
677	1119	0.003	69	2	2
681	1124	0.002	75	2	2
695	1147	0.008	50	2	2
697	1151	0.002	55	2	2
699	1153	0.006	70	1	2
701	1155	0.004	46	1	2
702	1156	0.01	74	2	2
704	1161	0.003	70	2	2
706	1163	0.003	77	1	2
707	1165	0.002	65	1	2
709	1167	0.002	71	1	2
710	1168	0.003	72	1	2
711	1169	0.002	71	2	2
712	1177	0.003	79	1	2
716	1185	0.005	52	2	2
718	1187	0.002	64	1	2
720	1191	0.003	52	2	2
724	1195	0.083	85	1	2
726	1199	0.005	95	2	2
728	1202	0.004	56	2	2
729	1204	0.002	86	2	2
731	1206	0.002	44	1	2
735	1212	0.002	62	1	2
737	1214	0.002	79	1	2
738	1215	0.023	81	1	2
739	1219	0.004	58	1	2
741	1223	0.002	54	1	2
742	1226	0.006	65	1	2
743	1232	0.968	77	1	2
744	1233	0.006	52	1	2
747	1241	0.132	70	1	2
748	1242	0.002	73	1	2
749	1243	0.761	68	1	2
750	1244	0.003	56	1	2
751	1245	0.002	93	1	2
752	1246	0.003	44	2	2
753	1247	0.002	49	1	2
754	1248	0.005	82	2	2
755	1249	0.002	64	1	2
756	1250	0.003	53	1	2
757	1251	0.003	78	1	2
758	1252	0.967	71	1	2
759	1253	0.002	63	1	2
760	1254	0.002	66	1	2
761	1255	0.001	86	1	2
762	1256	0.003	64	1	2
763	1257	0.005	59	2	2
764	1258	0.004	59	1	2
765	1259	0.009	67	1	2
766	1260	0.003	79	1	2
767	1261	0.004	41	2	2
768	1262	0.001	53	1	2
769	1263	0.002	64	1	2
770	1264	0.008	64	1	2
771	1265	0.571	77	1	2
772	1266	0.001	57	1	2
773	1267	0.004	71	1	2
774	1268	0.004	68	2	2
775	1269	0.009	78	2	2
776	1270	0.013	52	1	2
777	1271	0.008	68	2	2
778	1272	0.008	50	2	2
779	1273	0.018	60	1	2
780	1274	0.008	35	2	2
781	1275	0.003	67	1	2
782	1276	0.008	63	2	2
783	1277	0.004	58	1	2
784	1278	0.222	48	2	2
785	1279	0.002	44	1	2
786	1280	0.004	42	1	2
787	1281	0.033	76	2	2
788	1282	0.002	36	2	2
789	1283	0.007	63	1	2
790	1284	0.005	59	1	2
791	1285	0.002	77	2	2
792	1286	0.002	60	1	2
793	1288	0.005	53	1	2
794	1290	0.212	67	2	2
795	1291	0.002	77	2	2
796	1292	0.002	51	1	2
797	1293	0.003	55	2	2
798	1294	0.002	93	2	2
799	1295	0.002	64	1	2
800	1296	0.026	71	1	2
801	1297	0.003	76	1	2
802	1298	0.001	48	2	2
803	1299	0.002	67	2	2
804	1300	0.034	79	1	2
805	1301	0.004	31	2	2
806	1302	0.002	61	2	2
807	1303	0.002	77	2	2
808	1304	0.002	41	1	2
809	1305	0.005	61	1	2
810	1306	0.013	53	2	2
811	1307	0.097	72	2	2
812	1308	0.014	51	2	2
813	1309	0.007	56	1	2
814	1310	0.002	52	1	2
815	1311	0.004	67	2	2
816	1312	0.001	72	1	2
817	1313	0.009	66	1	2
818	1314	0.026	92	2	2
819	1315	0.995	67	1	2
820	1316	0.004	58	1	2
821	1317	0.002	51	2	2
822	1318	0.002	45	1	2
823	1319	0.003	72	2	2
824	1320	0.001	61	1	2
825	1321	0.003	58	1	2
826	1322	0.042	82	1	2
827	1323	0.023	42	1	2
828	1324	0.019	35	1	2
829	1325	0.003	70	1	2
830	1326	0.004	81	1	2
831	1327	0.002	82	1	2
832	1328	0.011	77	1	2
833	1329	0.003	77	1	2
834	1330	0.003	68	1	2
835	1331	0.004	67	1	2
836	1332	0.002	54	2	2
837	1333	0.005	55	1	2
838	1334	0.052	38	1	2
839	1335	0.002	67	1	2
840	1336	0.003	65	1	2
841	1337	0.002	37	1	2
842	1338	0.01	71	2	2
843	1339	0.003	58	2	2
844	1340	0.002	72	1	2
845	1341	0.001	66	1	2
846	1342	0.014	52	1	2
847	1343	0.006	51	2	2
848	1344	0.009	65	2	2
849	1345	0.003	67	1	2
850	1346	0.003	63	1	2
851	1347	0.006	66	1	2
852	1348	0.007	65	1	2
853	1349	-9	58	2	2
854	1350	-9	79	1	2
855	1351	-9	46	1	2
856	1352	-9	52	2	2
857	1353	-9	74	2	2
858	1354	-9	-9	2	2
859	1355	-9	72	1	2
860	1356	-9	85	2	2
861	1357	-9	55	1	2
862	1358	-9	-9	2	2
863	1359	-9	59	1	2
864	1360	-9	70	1	2
865	1361	-9	60	1	2
866	1362	-9	64	2	2
867	1363	0.012	94	2	2
868	1364	-9	63	2	2
869	1365	0.099	74	1	2
870	1366	0.002	67	2	2
871	1367	0.028	41	2	2
872	1368	0.002	30	2	2
873	1369	0.006	41	2	2
874	1370	0.103	75	2	2
875	1371	0.185	37	1	2
971	M10	0.017	76	1	1
972	M105	0.008	66	1	1
973	M11	0.063	75	2	1
975	M114	0.015	77	2	1
978	M120	0.014	77	1	1
981	M126	0.004	49	2	1
982	M127	0.024	85	1	1
986	M134	0.031	60	1	1
987	M135	0.02	57	1	1
990	M140	0.042	83	2	1
992	M144	0.01	55	2	1
993	M145	0.008	59	1	1
994	M146	0.004	61	2	1
999	M150	0.005	72	1	1
1000	M151	0.005	48	2	1
1001	M152	0.061	33	1	1
1004	M157	0.007	62	2	1
1005	M163	0.005	67	1	1
1006	M164	0.012	42	2	1
1007	M165	0.005	50	1	1
1009	M168	0.004	81	1	1
1010	M169	0.004	71	1	1
1011	M171	0.092	57	2	1
1016	M176	0.006	67	2	1
1018	M180	0.004	67	1	1
1022	M187	0.009	62	2	1
1024	M2	0.389	58	2	1
1025	M201	0.003	73	2	1
1026	M202	0.007	79	2	1
1029	M206	0.025	81	2	1
1032	M209	0.035	73	1	1
1033	M21	0.029	68	2	1
1034	M210	0.006	55	1	1
1036	M212	0.005	74	1	1
1041	M218	0.004	40	1	1
1042	M220	0.007	73	1	1
1043	M221	0.009	86	1	1
1044	M222	0.01	68	2	1
1048	M229	0.016	68	1	1
1050	M235	0.047	59	2	1
1052	M238	0.011	59	2	1
1054	M240	0.049	75	2	1
1055	M242	0.004	75	2	1
1057	M244	0.006	86	2	1
1064	M256	0.018	47	1	1
1065	M257	0.034	77	2	1
1068	M261	0.059	61	1	1
1072	M267	0.018	76	2	1
1076	M272	0.056	44	2	1
1079	M279	0.027	65	1	1
1080	M280	0.011	43	2	1
1081	M282	0.006	89	2	1
1082	M283	0.015	61	1	1
1083	M286	0.036	68	1	1
1084	M289	0.013	66	2	1
1086	M3	0.01	49	1	1
1089	M322	0.045	66	1	1
1092	M329	0.009	68	2	1
1095	M332	0.009	47	1	1
1097	M335	0.025	74	1	1
1105	M357	0.004	65	2	1
1110	M364	0.013	59	2	1
1112	M366	0.009	54	1	1
1113	M367	0.05	64	1	1
1116	M373	0.031	53	1	1
1117	M374	0.014	60	2	1
1118	M376	0.004	56	1	1
1119	M377	0.007	57	1	1
1123	M382	0.007	66	2	1
1125	M385	0.019	75	1	1
1127	M387	0.01	72	1	1
1130	M395	0.256	75	1	1
1131	M397	0.717	73	1	1
1135	M402	0.004	54	1	1
1136	M407	0.013	67	2	1
1138	M412	0.035	65	2	1
1142	M422	0.005	52	2	1
1144	M425	0.005	66	1	1
1146	M428	0.005	43	1	1
1151	M440	0.006	79	1	1
1155	M447	0.019	67	2	1
1156	M448	0.008	61	2	1
1157	M449	0.073	62	1	1
1158	M451	0.01	72	2	1
1159	M454	0.017	64	1	1
1160	M455	0.027	72	2	1
1161	M457	0.009	56	1	1
1162	M461	0.009	54	1	1
1163	M462	0.037	62	2	1
1164	M463	0.005	55	2	1
1166	M466	0.005	54	2	1
1170	M476	0.04	59	1	1
1172	M482	0.004	61	2	1
1173	M489	0.011	49	2	1
1176	M505	0.009	67	1	1
1185	M518	0.004	82	1	1
1186	M520	0.021	54	1	1
1189	M525	0.01	50	2	1
1190	M531	0.022	63	1	1
1192	M534	0.01	79	2	1
1194	M536	0.093	62	1	1
1200	M550	0.042	57	2	1
1201	M557	0.113	70	1	1
1204	M561	0.011	78	1	1
1206	M563	0.363	55	2	1
1207	M566	0.006	77	2	1
1208	M567	0.7	59	1	1
1216	M58	0.005	60	1	1
1217	M581	0.007	46	2	1
1218	M582	0.071	65	1	1
1220	M584	0.011	46	2	1
1221	M585	0.01	75	2	1
1222	M588	0.018	67	1	1
1223	M589	0.006	68	1	1
1225	M592	0.017	52	1	1
1226	M593	0.016	74	1	1
1227	M594	0.01	71	2	1
1230	M602	0.068	77	2	1
1233	M61	0.008	61	2	1
1234	M610	0.005	88	1	1
1238	M620	0.005	41	1	1
1239	M621	0.179	64	2	1
1240	M622	0.009	93	2	1
1241	M624	0.014	62	2	1
1245	M628	0.009	57	2	1
1247	M632	0.003	51	1	1
1250	M635	0.02	59	2	1
1251	M636	0.026	63	2	1
1253	M638	0.011	53	2	1
1255	M640	0.01	81	1	1
1256	M643	0.005	59	1	1
1258	M649	0.005	47	2	1
1261	M658	0.03	60	2	1
1264	M662	0.013	60	1	1
1265	M663	0.032	48	1	1
1266	M664	0.004	66	1	1
1268	M70	0.017	76	1	1
1270	M706	0.006	58	1	1
1271	M71	0.044	79	1	1
1273	M714	0.004	77	1	1
1275	M716	0.025	63	2	1
1276	M726	0.555	79	1	1
1277	M727	0.009	64	1	1
1279	M73	0.007	56	1	1
1280	M731	0.014	51	2	1
1281	M734	0.009	82	2	1
1282	M739	0.023	77	2	1
1284	M741	0.005	74	2	1
1285	M744	0.005	57	1	1
1286	M745	0.014	36	2	1
1287	M747	0.005	64	2	1
1288	M748	0.006	64	2	1
1291	M752	0.01	62	2	1
1296	M764	0.008	59	2	1
1297	M765	0.006	57	1	1
1299	M767	0.006	76	1	1
1302	M771	0.103	59	1	1
1304	M774	0.007	74	1	1
1305	M777	0.006	70	2	1
1306	M779	0.011	74	1	1
1307	M78	0.01	59	1	1
1308	M780	0.026	77	1	1
1309	M783	0.009	66	1	1
1311	M786	0.034	59	1	1
1312	M787	0.005	80	1	1
1314	M789	0.005	54	2	1
1318	M794	0.009	60	1	1
1320	M80	0.015	77	2	1
1321	M81	0.056	93	2	1
1324	M862	0.005	57	2	1
1326	M865	0.005	55	2	1
1328	M869	0.054	67	2	1
1330	M877	0.022	73	1	1
1333	M883	0.065	50	1	1
1334	M884	0.016	87	2	1
1336	M888	0.014	79	2	1
1338	M892	0.005	49	1	1
1340	M895	0.009	57	1	1
1344	M900	0.004	53	2	1
1349	M921	0.02	72	1	1
1350	M922	0.007	82	1	1
1351	M923	0.029	50	1	1
1355	M928	0.031	65	2	1
1356	M929	0.006	65	2	1
1357	M930	0.004	31	2	1
1359	M939	0.005	52	1	1
1361	M946	0.006	81	2	1
1365	M960	0.015	56	1	1
1366	M966	0.006	75	1	1
1367	M967	0.007	78	2	1
1368	M971	0.005	71	1	1
1369	M973	0.01	74	2	1
1372	M981	0.013	82	2	1
1374	M989	0.039	66	1	1
1377	M996	0.009	58	1	1
1378	M997	0.005	78	2	1
