# Supplementary material for: Single nucleotide polymorphisms in the MYLKP1 pseudogene are associated with increased colon cancer risk in African Americans
Source: PLoS One. 2018 Aug 30;13(8):e0200916. doi: 10.1371/journal.pone.0200916 (PMC6116948; doi:10.1371/journal.pone.0200916)
Supplement: S1 Dataset — (ZIP) [file pone.0200916.s002.zip › PONE-D-18-11613R1_FTC_SI_Data/MLCKp_all.map]

3	rs6768580	0	75324944
3	rs10490780	0	75325508
3	rs9824516	0	75326959
3	rs7638312	0	75327606
3	rs6796799	0	75328126
3	rs4677496	0	75328564
3	rs4677497	0	75328974
3	rs17028093	0	75329202
3	rs12490683	0	75329934
3	rs12497343	0	75330074
3	rs6801219	0	75332618
3	rs2091870	0	75333283
3	rs4552385	0	75336163
3	rs4677503	0	75338306
